# Supplementary material for: Spatially Varying Relationships between Alien Plant Distributions and Environmental Factors in South Korea
Source: Plants (Basel). 2021 Jul 5;10(7):1377. doi: 10.3390/plants10071377 (PMC8309232; doi:10.3390/plants10071377)
Supplement: Supplementary file 1 [file plants-10-01377-s001.zip]

Archive with 1 entries (1 files):
- plants-1251163-supplementary.pdf
